# Supplementary material for: Monitoring Myelin Lipid Composition and the Structure of Myelinated Fibers Reveals a Maturation Delay in CMT1A
Source: Int J Mol Sci. 2024 Oct 19;25(20):11244. doi: 10.3390/ijms252011244 (PMC11508568; doi:10.3390/ijms252011244)
Supplement: Supplementary file 1 [file ijms-25-11244-s001.zip]

Archive with 5 entries (5 files):
- Suppl. TableS1_Morfometric Parameters.xlsx
- Suppl. TableS2_HeatMap Lipids.xlsx
- Suppl. TableS3_LipidomicsData.xlsx
- Suppl. VideoS1.mp4
- Supplementary Figures and Methods.pdf
